# Supplementary material for: Microwave-assisted Phospha-Michael addition reactions in the 13α-oestrone series and in vitro antiproliferative properties
Source: J Enzyme Inhib Med Chem. 2021 Aug 27;36(1):1931–7. doi: 10.1080/14756366.2021.1963241 (PMC8405091; doi:10.1080/14756366.2021.1963241)
Supplement: Supplemental Material [file IENZ_A_1963241_SM7322.zip]

Archive with 2 entries (2 files):
- IENZ_1963241_SuppMat1.docx
- IENZ_1963241_SuppMat2.docx
